# Supplementary material for: Socio-Emotional Experiences and Wellbeing of Deaf and Hard of Hearing Children and Their Parents before and during the COVID-19 Pandemic
Source: Children (Basel). 2023 Jun 30;10(7):1147. doi: 10.3390/children10071147 (PMC10378092; doi:10.3390/children10071147)
Supplement: Supplementary file 1 [file children-10-01147-s001.zip]

Archive with 1 entries (1 files):
- children-2453167-supplementary.pdf
